# Supplementary material for: Increase in body size is correlated to warmer winters in a passerine bird as inferred from time series data
Source: Ecol Evol. 2014 Dec 5;5(1):59–72. doi: 10.1002/ece3.1323 (PMC4298434; doi:10.1002/ece3.1323)
Supplement: Supplementary file 1 — Data S1. Means, standard deviation and sample size for each year and sex for the two studied populations. The figures to the righthand-side of the Table are the meteorological data used in the analyses. [file ece30005-0059-sd1.xls]

## Sheet: Sheet1
	Bofia males			Bofia females			Vansa males			Vansa females			Summer						Winter
Year	Mean	SD	N	Mean	SD	N	Mean	SD	N	Mean	SD	N	MaxTJune	MeanTJune	Rain (mm)	RainDays	Days>30C	Days>35C	MeanT	MeanMinT	MinTemp	FreezeDays	ExtremDays	Rain (mm)	RainDays
1986	77.5	2.29734	10	74.9167	1.88193	6							37.5	28.9333	11.4	5	68	16	3.31794	-0.649424	-8.5	37	4	53.1	11
1987	77.9219	2.40668	32	74.1	1.9291	15							33.5	27.5	13.1	3	55	9	3.47108	-0.895276	-8.5	33	14	76.5	8
1988	78.5	2.12132	2	78	0	1							30.5	24.6133	113.4	14	46	7	5.12576	0.599555	-5.5	29	1	76.1	12
1989	78.1667	1.64389	15	75.0833	1.85517	6							33.2	27.6633	10.5	4	56	5	4.36106	-1.11843	-4.7	48	0	37.6	5
1990	78.38	1.4089	25	76.6667	1.85293	21							32.5	26.1367	62.7	5	42	0	6.15829	1.35559	-5	21	1	13.5	4
1991	76.625	1.88358	48	74.5	1.73205	22	77.1711	2.15694	38	75.025	1.21909	20	32.7	25.9567	25.5	5	53	4	3.12221	-0.533525	-8	32	7	39.5	8
1992	78.3793	1.75079	29	75.45	1.46154	10	78.4464	1.74981	28	75.6	1.8342	15	29	20.7161	148.5	12	40	4	2.60211	-1.87825	-6	47	8	58.3	6
1993	77.8667	1.38186	15	74.9444	1.81046	9	78.373	1.58615	63	76.2903	1.59046	31	36.3	28.1933	8.1	2	45	12	2.85035	-2.00588	-8.5	47	8	24.8	2
1994	78.4667	1.49674	30	75.8125	1.60078	16	78.7373	2.06021	59	76.2679	1.72392	28	38.5	29.3133	16	2	75	26	3.7966	-0.851613	-7.5	38	6	57.3	9
1995	78.6562	1.35054	16	76.5714	1.25357	14	79.6212	1.61709	132	77.5301	1.42997	83	32	24.92	80	10	43	7	4.71915	-0.187788	-9.5	30	5	25	4
1996	79.4	1.89737	10	77	0.353553	5	80.3935	2.08053	46	77.0938	1.25457	16	33	27.92	71.5	7	44	2	4.03102	-0.377592	-8.5	37	6	162.1	15
1997	79.8164	1.46916	55	77.0357	1.09653	28	79.75	2.07263	72	78.2778	1.85189	27	31.8	25.6167	117	8	55	3	5.15965	0.376094	-4.2	33	0	131	13
1998	79.5556	1.44578	9	77.1	0.547723	5	80.5244	1.38722	41	77.5172	1.68757	29	36	30.7467	4.4	2	70	17	6.3646	1.43232	-6.5	25	1	44.5	7
1999	80.0116	1.60908	43	76.15	1.26803	20	79.7969	1.46936	32	77.45	1.06589	10	34.8	29.0833	10.1	5	81	9	4.8519	-1.77944	-9.5	44	10	62.6	4
2000	79.9773	1.43492	22	77.2222	1.62233	9	80.8252	1.44572	123	77.9286	1.63584	70	35	28.5733	114.8	3	66	11	5.11933	-1.76809	-8.7	44	8	0	0
2001	78.9615	1.68477	26	76.2222	1.37184	9	79.4306	2.00767	36	78.1667	1.18673	21	40	30.7167	5	1	60	19	5.47555	0.175576	-7	33	3	59.4	8
2002	79.8023	1.50847	43	77.2	1.82878	10	79.6509	1.47278	53	77.6429	1.13389	14	38	30.1233	58.5	4	60	8	5.38479	-0.759217	-6.3	40	3	22.7	6
2003	79.7941	1.60136	17	76.25	2.824	6	79.871	1.18299	31	77.5	0.904534	12	38	32.9233	34	6	82	32	4.53142	-0.705472	-7.5	38	10	115.4	11
2004	76.6667	1.36626	6	75.9	1.67332	5	78.0541	2.65828	37	76.72	1.82226	20	36	28.89	68.2	5	54	4	5.86396	0.100834	-6	34	2	64	5
2005	79.7273	1.10371	11	76.125	1.93111	4	79.9119	1.81608	42	77.5	1.36277	8	37.5	30.9167	21.4	4	73	7	3.37157	-3.0144	-9.5	49	14	9.8	2
2006	80.1333	1.54072	15	77	2.57391	5	80.1607	1.40141	28	77.88	1.43035	20	35.5	30.25	2.5	3	75	9	4.63946	-0.0178571	-5	38	2	81	8
2007			0	77	0	1	80.4154	1.53117	39	77.8	1.89846	25	32.5	27.72	34	8	47	9	7.06947	1.69931	-6.5	18	2	23.7	7
2008	78.25	1.76777	2	79	0	1	79.6176	1.68352	34	77.8958	1.96701	24	34.5	26.16	94	7	49	4	6.98566	1.80881	-5	25	2	39.5	10
2009	80.4762	1.33675	21	78.5714	1.0351	14	80.5652	1.04777	23	78.5625	1.20934	16	35.5	28.51	63.5	6	71	15	4.4725	0.22	-7	33	1	66.5	12
2010	81.4231	1.77771	13	77.8	1.03682	5	80.3571	1.90863	7	79	0	1	31.7	25.35	123	8	53	6	3.955	0.49	-7.5	30	7	92	15
